# Supplementary material for: A Comprehensive Study of the Cobalt(II) Chelation Mechanism by an Iminodiacetate-Decorated Disaccharide Ligand
Source: Molecules. 2025 Aug 4;30(15):3263. doi: 10.3390/molecules30153263 (PMC12348390; doi:10.3390/molecules30153263)
Supplement: Supplementary file 1 [file molecules-30-03263-s001.zip]

Archive with 1 entries (1 files):
- molecules-3763125-supplementary.pdf
